# Supplementary material for: A Randomized, Double-Blind, Placebo-Controlled, Multicentered Study to Evaluate the Efficacy and Safety of MEI005 in Reducing Submental Fat in Chinese Adults
Source: Aesthet Surg J. 2025 Mar 4;45(6):629–37. doi: 10.1093/asj/sjaf031 (PMC12080881; doi:10.1093/asj/sjaf031)
Supplement: sjaf031_Supplementary_Data [file sjaf031_supplementary_data.zip]

Archive with 3 entries (3 files):
- Figure_S1.jpg
- Figure_S2.png
- Figure_S3A (2).png
